# Supplementary material for: Elevated Interleukin-6 Levels in the Circulation and Peritoneal Fluid of Patients with Ovarian Cancer as a Potential Diagnostic Biomarker: A Systematic Review and Meta-Analysis
Source: J Pers Med. 2021 Dec 9;11(12):1335. doi: 10.3390/jpm11121335 (PMC8704427; doi:10.3390/jpm11121335)
Supplement: Supplementary file 1 [file jpm-11-01335-s001.zip]

Archive with 4 entries (3 files):
- jpm-1446040-supplementary/
- jpm-1446040-supplementary/Supplementary Table S1 - The details of the selected studies .xlsx
- jpm-1446040-supplementary/Supplementary Table S2 - STROBE check for the selected studies.pdf
- jpm-1446040-supplementary/Supplementary Table S3 - The details of  the sensitiivity-specificity studies.xlsx
