# Supplementary material for: Elevated Interleukin-6 Levels in the Circulation and Peritoneal Fluid of Patients with Ovarian Cancer as a Potential Diagnostic Biomarker: A Systematic Review and Meta-Analysis
Source: J Pers Med. 2021 Dec 9;11(12):1335. doi: 10.3390/jpm11121335 (PMC8704427; doi:10.3390/jpm11121335)
Supplement: Supplementary file 1 [file jpm-11-01335-s001.zip › jpm-1446040-supplementary/Supplementary Table S1 - The details of the selected studies .xlsx]

## Sheet: Referenced and chkd with STROBE
								AGE (median/mean) years
No		Reference (DOI)	Type of study	Document title	Authors	Year	Country	Healthy	Non-neoplastic tumours	Benign	Malignant
1	1	10.3390/diagnostics11071298		Decrease in Neutrophil-to-Lymphocyte Ratio during Neoadjuvant Chemotherapy as a Predictive and Prognostic Marker in Advanced Ovarian Cancer	Sanna et al	2021	Italy				57
2	2	10.1080/1354750X.2020.1783574	Case-control	Serum cytokines and CXCR2: potential tumour markers in ovarian neoplasms	Micheli et al	2020	Brazil	36.5	45	52	51.5
3	3	10.1080/01443615.2019.1633516		Cytokines in peritoneal fluid of ovarian neoplasms	de Lima et al	2020	Brazil		45	50	56
4	4	10.1080/08820139.2019.1691222	case-control	IL-6 and IL-8 as Prognostic Factors in Peritoneal Fluid of Ovarian Cancer	Rodrigues et al	2020	Brazil				56
5	5	10.1038/s41598-020-59009-z	Nested case-control	Pre-operative sera interleukin-6 in the diagnosis of high-grade serous ovarian cancer	Kampan et al	2020	Australia	51		54.8	60.1
6	6	10.1155/2020/1715064	Case-control	Prognostic and Clinical Value of Interleukin 6 and CD45 + CD14 + Inflammatory Cells with PD-L1 +/PD-L2 + Expression in Patients with Different Manifestation of Ovarian Cancer	Wertel et al	2020	Poland	29			55
7	7	PMID: 32277617		Efficacy of bevacizumab combined with nedaplatin in the treatment of ovarian cancer and its effects on tumor markers and immunity of patients	Zhang et al	2020	China
8	8	10.1111/aji.13309	case-control	IL6, IL8, and IL10 in the distinction of malignant ovarian neoplasms and endometriomas	Crispim et al	2020	Brazil		46.5 (endometroma = 42)	50.5	55
9	9	10.1186/s12885-019-6321-x	Prospective case-control	CYR61, a potential biomarker of tumor inflammatory response in epithelial ovarian cancer microenvironment of tumor progress	Shi et al	2019	China				58.24
10	10	PMID: 31983101	Case-control	A study on changes and clinical significance of blood glucose, blood lipid and inflammation in patients with ovarian cancer	Li et al	2019	China	49.46			49.38
11	11	10.1016/j.cca.2018.03.019	case-control	Biomarker potential of IL-6 and VEGF-A in ascitic fluid of epithelial ovarian cancer patients	Dalal et al	2018	India			48.40	51.63
12	12	10.1016/j.ygyno.2018.03.050	Case-control	A novel multiple biomarker panel for the early detection of high-grade serous ovarian carcinoma	Han et al	2018	USA	52.5		61.7 (total contols 58.4)	62.7
13	13	10.21873/anticanres.11738		Inflammatory and Nutritional Serum Markers as Predictors of Peri-operative Morbidity and Survival in Ovarian Cancer	Kumar et al	2017	Italy				68.8
14	14	10.1111/sji.12617	Prospective case-control	Role of Intracystic Cytokines and Nitric Oxide in Ovarian Neoplasms	Martins-Filho et al	2017	Brazil		47	49	58
15	15	10.1155/2017/2873030	case-control	Markers of Oxidative Stress and Inflammation in Ascites and Plasma in Patients with Platinum-Sensitive, PlatinumResistant, and Platinum-Refractory Epithelial Ovarian Cancer	Cantón-Romero et al	2017	Mexico			53.24
16	16	10.1080/08820139.2017.1360342		Serum IL-6 and IL-8 Correlate with Prognostic Factors in Ovarian Cancer	Sanguinete et al	2017	Brazil				52.04
17	17	10.4238/gmr.15027936	Case-control	Effects of the balance between type 1 and type 2 T helper cells on ovarian cancer	Hao et al	2016	China			N/A	N/A
18	18	10.1007/s12032-016-0810-4	case-control	Biochemical composition of malignant ascites determines highaggressiveness of undifferentiated ovarian tumors	Mikula-Pietrasik et al	2016	USA			NA	NA
19	19	10.2147/OTT.S73438	case-control	Assessment of selected cytokines, proteins, and growth factors in the peritoneal fluid of patients with ovarian cancer and benign gynecological conditions	Chudecka-Gɫaz et al	2015	Poland			41.26	60.8
20	20	10.1016/j.cyto.2015.01.035	case-control	Plasma immune analytes in patients with epithelial ovarian cancer	Block et al	2015	USA			60.5	54.5
21	21	10.1016/j.ejca.2015.07.012		Venous thromboembolism, interleukin-6 and survival outcomes in patients with advanced ovarian clear cell carcinoma	Matsuo et al	2015	USA				58.5
22	22	10.1158/1055-9965.EPI-14-1279-T	Nested case-control	Inflammatory markers and risk of epithelial ovarian cancer by tumor subtypes: The EPIC cohort	Ose et al	2015	Europe	56.5			56.6
23	23	10.1186/s12885-015-1511-7	case-control	Inflammation-regulating factors in ascites as predictive biomarkers of drug resistance and progression-free survival in serous epithelial ovarian cancers	Lane et al	2015	Canada				62
24	24	10.1016/j.ygyno.2014.08.025	Nested case-control	Pre-diagnostic serum levels of inflammation markers and risk of ovarian cancer in the prostate, lung, colorectal and ovarian cancer (PLCO) screening trial	Trabert et al	2014	USA	63			63
25	25	10.1177/1933719112466299	case-control	Immune Response Evaluation Through Determination of Type 1, Type 2, and Type 17 Patterns in Patients With Epithelial Ovarian Cancer	Cândido et al	2012	Brazil	62.3			58.7
26	26	10.1093/aje/kwt098	Prospective case-control	A prospective study of circulating C-reactive protein, interleukin-6, and tumor necrosis factor alpha receptor 2 levels and risk of ovarian cancer	Poole et al	2013	USA				65
27	27	10.1684/ecn.2013.0340	case-control	Serum levels of IL-6, IL-8 and CRP as prognostic factors in epithelial ovarian cancer	Dobrzycka et al	2013	Poland	55.8			57.6
28	28	PMID: 22957308	case-control	Profiling of cytokines in human epithelial ovarian cancer ascites	Matte et al	2012	Canada				60
29	29	10.1186/1479-5876-10-45	Case-control	Performance of a multianalyte test as an aid for the diagnosis of ovarian cancer in symptomatic women	Autelitano et al	2012	Australia	50	-	47	BL=47 M=58
30	30	10.1158/1055-9965.EPI-10-1180	case-control	Circulating inflammation markers and risk of epithelial ovarian cancer	Clendenen et al	2011	USA-Europe	55			54
31	31	10.5152/jtgga.2011.54	Case-control	Determination of serum CRP, VEGF, Leptin, CK-MB, CA-15-3 and IL-6 levels for malignancy prediction in adnexal masses	Sen et al	2011	Turkey	40.1		41.6	ES=44.6 , LS=49.6
32	32	10.1016/j.ejca.2011.03.026	case-control	Cytokine analysis as a tool to understand tumour–host interaction in ovarian cancer	yigit et al	2011	Netherland				67
33	33	10.1007/s00432-009-0755-5	Nested case-control	Phase II biomarker trial of a multimarker diagnostic for ovarian cancer	Edgell et al	2010	Australia	49		-	59
34	34	PMID: 20588232	case-control	Proinflammatory and immunosuppressive serum, ascites and cyst fluid cytokines in patients with early and advanced ovarian cancer and benign ovarian tumors	Nowak et al	2010	Poland	52.1	-	55.8	58.4 SI=58.1 SII=59.0
35	35	10.1111/j.1582-4934.2009.00911.x		Ovarian cancer cytoreduction induces changes in T cell population subsets reducing immunosuppression	Napoletano et al	2010	Italy				controls =52, OC=58, Recurrent OC=66
36	36	10.1016/j.ygyno.2009.03.028	Nested case-control	p53 autoantibodies, cytokine levels and ovarian carcinogenesis.	Tsai-Turton et al	2009	USA	N/A		N/A	N/A
37	37	10.1371/journal.pone.0004599	Case-control	Development and Preliminary Evaluation of a Multivariate Index Assay for Ovarian Cancer	Amonkar et al	2009	USA	45.5		52	OC= 56.0, SI =53.0, SII=56.0, SIII =57.0, SIV = 66.5
38	38	10.1111/j.1582-4934.2008.00408.x	Nested case-control	Interleukin-6 and leptin as markers of energy metabolicchanges in advanced ovarian cancer patients	Macció et al	2009	Italy				C= 58.0, M =60.3
39	39	10.1200/JCO.2007.14.1978	case-control	Interleukin-6, cortisol, and depressive symptoms in ovarian cancer patients	Lutgendof et al	2008	France			51.24	ES=55.60, LS=60.22
40	40	10.1016/j.clinbiochem.2008.01.019	Case-control	Cytokine elevations in acute coronary syndrome and ovarian cancer: A mechanism for the up-regulation of the acute phase proteins in these different disease etiologies	Kavsak et al	2008	Canada	>40			>40
41	41	10.1158/1078-0432.CCR-06-1828	case-control	Serum cytokine profiling as a diagnostic and prognostic tool in ovarian cancer: A potential role for interleukin 7	Lambeck et al	2007	USA	59		59	59
42	42	10.5301/jbm.2008.3812		Peritoneal fluid cytokines and the differential diagnosis of benign and malignant ovarian tumors and residual/recurrent disease examination	Chechlinska et al	2007	Poland			42	54
43	43	10.1002/cncr.21147		Psychosocial factors and interleukin-6 among women with advanced ovarian cancer	Costanzo et al	2005	USA			52.2	LMT= 47.7, OC= 60.1, ES = 54.7
44	44	10.1182/blood-2005-01-0160	Case-control	Hemoglobin levels correlate with interleukin-6 levels in patients with advanced untreated epithelial ovarian cancer: Role of inflammation in cancer-related anemia	Macció et al	2005	Italy	61			62.1
45	45	10.1158/1055-9965.EPI-04-0404	Case-control	Multiplexed immunobead-based cytokine profiling for early detection of ovarian cancer	Gorelik et al	2005	USA	46		44.5	ES=46
46	46	10.1093/humrep/deg321	Case-control	Serum and cyst fluid levels of interleukin (IL) -6, IL-8 and tumour necrosis factor-alpha in women with endometriomas and benign and malignant cystic ovarian tumours	Daraї et al	2003	France		Endometroma = 37	52 (16-88)	68
47	47	PMID: 10483871	case-control	Serum haptoglobin, CA 125 and interleukin 6 levels in malignant and non-malignant tumors of the ovary.	Dobryszyca et al	1999	Poland	43		42.6	43.1 , 58.0 . 58.1
48	48	10.1006/gyno.1997.4726	case-control	Serum evaluation of interleukin 6 in ovarian cancer patients	Tempfer et al	1996	Austria				54.6
49	49	10.1038/bjc.1995.71	case-control	Prognostic significance of interleukin 6 serum levels in patients with ovarian cancer	Scambia et al	1995	Italy		22-68
50	50	10.1002/1097-0142(19940401)73:7<1882::aid-cncr2820730718>3.0.co;2-r	case-control	Interleukin-6 Level in Serum and Ascites as a Prognostic Factor in Patients with Epithelial Ovarian Cancer	Plante et al	1993	USA				62
51	51	10.1016/0028-2243(94)90152-x	prospective case-control	Concomitant measurements of interleukin-6 (IL-6) in serum and peritoneal fluid of patients with benign and malignant ovarian tumors	Schrӧder et al	1994	Germany			44.3	44.3
52	52	10.1002/1097-0142(19950215)75:4<1004::aid-cncr2820750416>3.0.co;2-g	case-control	Higher Levels of Interleukin-6 in Cystic Fluids from Patients with Malignant versus Benign Ovarian Tumors Correlate with Decreased Hemoglobin Levels and Increased Platelet Counts	van der Zee et al	1994	Belgium				NA
53	53	10.1002/1097-0142(19931015)72:8<2433::aid-cncr2820720822>3.0.co;2-l	case-control	Serum and ascitic fluid levels of interleukin-1, interleukin-6, and tumor necrosis factor-alpha in patients with ovarian epithelial cancer	Moradi et al	1993	USA				NA
54	54	10.1111/j.1365-2141.1993.tb04668.x	case-control	High IL-6 levels in ascitic fluid correlate with reactive thrombocytosis in patients with epithelial ovarian cancer	Gastl et al	1993	USA	-	-	53	63
55	55	10.1016/0002-9378(91)90582-c	case-control	Serum interleukin-6 levels correlate with disease status in patients with epithelial ovarian cancer	Berek et al	1991	USA				N/A

## Sheet: Sheet1
							AGE
No	Reference	Type of study	Document title	Authors	Year	Country	Healthy	Non-neoplastic tumours	Benign	Malignant
1			Decrease in Neutrophil-to-Lymphocyte Ratio during Neoadjuvant Chemotherapy as a Predictive and Prognostic Marker in Advanced Ovarian Cancer	Sanna et al	2021	Italy				57
2		Case-control	Serum cytokines and CXCR2: potential tumour markers in ovarian neoplasms	Micheli et al	2020	Brazil	36.5 (22–63)		52 (18-77)	51.5 (14-82)
3				de Lima et al	2020	Brazil
4		case-control	IL-6 and IL-8 as Prognostic Factors in Peritoneal Fluid of Ovarian Cancer	Rodrigues et al	2020	Brazil				M=56
5				Zhang et al	2021	China
6		case-control	IL6, IL8, and IL10 in the distinction of malignant ovarian neoplasms and endometriomas	Crispim et al	2020	Brazil			50	46
7		Case-control	Prognostic and Clinical Value of Interleukin 6 and CD45 + CD14 + Inflammatory Cells with PD-L1 +/PD-L2 + Expression in Patients with Different Manifestation of Ovarian Cancer	Wertel et al	2020	Poland	29 (21-51)			55 (22-89)
8		Nested case-control	Pre-operative sera interleukin-6 in the diagnosis of high-grade serous ovarian cancer	Kampan et al	2020	Australia	51 ± 10.1		54.8 ± 10.6	60.1 ± 9.1
9		Prospective case-control	CYR61, a potential biomarker of tumor inflammatory response in epithelial ovarian cancer microenvironment of tumor progress	Shi et al	2019	China				58.24 ± 0.99
10		Case-control	A study on changes and clinical significance of blood glucose, blood lipid and inflammation in patients with ovarian cancer	Li et al	2019	China	49.46			49.38
11		Case-control	A novel multiple biomarker panel for the early detection of high-grade serous ovarian carcinoma	Han et al	2018	USA	52.5 ± 10.7		61.7 ± 13.6	62.7 ± 11.9/ total 58.4 ± 13.3
13		case-control	Biomarker potential of IL-6 and VEGF-A in ascitic fluid of epithelial ovarian cancer patients	dalal et al	2018	india			48.40 ± 5.05	51.63 ± 12
14		Prospective case-control	Role of Intracystic Cytokines and Nitric Oxide in Ovarian Neoplasms	Martins-Filho et al	2017	Brazil		47 (34–87)	49 (11–77)	58 (34–82)
15				Kumar et al	2017	Italy
16				, Sanguinete et al	2017	Brazil
17		Case-control	Serum IL-6 and IL-8 Correlate with Prognostic Factors in Ovarian Cancer	Marcela et al	2017	Brazil				52.04 (± 16.93)
18		case-control	Markers of Oxidative Stress and Inflammation in Ascites and Plasma in Patients with Platinum-Sensitive, PlatinumResistant, and Platinum-Refractory Epithelial Ovarian Cancer	Canton-Romeo al	2017	Mexico			53.24+ (34–73)
19		case-control	Biochemical composition of malignant ascites determines highaggressiveness of undifferentiated ovarian tumors	Mikula-Pietrasik et al	2016	USA
20		Case-control	Effects of the balance between type 1 and type 2 T helper cells on ovarian cancer	Hao et al	2016	China			N/A matched	N/A
21		case-control	Assessment of selected cytokines, proteins, and growth factors in the peritoneal fluid of patients with ovarian cancer and benign gynecological conditions	Chudecka et al	2015	Poland	-	-	41.26 (18–89)	60.8 (30–89)
22		case-control	Inflammation-regulating factors in ascites as predictive biomarkers of drug resistance and progression-free survival in serous epithelial ovarian cancers	lane et al	2015	Canada				60 (27-85)
23		Nested case-control	Plasma immune analytes in patients with epithelial ovarian cance	Mathew et al	2015	USA	-	-	60.5 (49–69) , Range=38-82	EOC = 54.5 (Q1,Q3,50-69) Range = 35-82 AOC = 63.0 (54-69.5) Range = 36-81
24		Nested case-control	Inflammatory markers and risk of epithelial ovarian cancer by tumor subtypes: The EPIC cohort	Ose et al	2015	Europe	56.5 (33.1–79.3)			56.6 (33.2–80.7)
25		case-control	Plasma immune analytes in patients with epithelial ovarian cancer	Block et al	2015	USA			60.5	54.5 + 63
26				Lane et al	2015	Canada
27				Matsuo et al	2015	USA
28		Nested case-control	Pre-diagnostic serum levels of inflammation markers and risk of ovarian cancer in the prostate, lung, colorectal and ovarian cancer (PLCO) screening trial	Trabert et al	2014	USA	63			63
29		Prospective case-control	A prospective study of circulating C-reactive protein, interleukin-6, and tumor necrosis factor alpha receptor 2 levels and risk of ovarian cancer	Poole et al	2013	USA	65			65
30		case-control	Serum levels of IL-6, IL-8 and CRP as prognostic factors in epithelial ovarian cancer	Dobrzycka et al	2013	Poland	55.8			57.6
31		case-control	Immune Response Evaluation Through Determination of Type 1, Type 2, and Type 17 Patterns in Patients With Epithelial Ovarian Cancer	Candido et al	2012	Brazil
32		case-control	Profiling of cytokines in human epithelial ovarian cancer ascites	Matte et al	2012	Canada				60 (27-85)
33		Case-control	Performance of a multianalyte test as an aid for the diagnosis of ovarian cancer in symptomatic women	Autelitano et al	2012	Australia	50,51 (13)(19-85)	-	47, 49 (15) (20-90)	, BL=47,48, (14)(19-79) M=58,58 (14)(22-88)
34		case-control	Cytokine analysis as a tool to understand tumour–host interaction in ovarian cancer	yigit et al	2011	Netherland				67 (33–95)
35		case-control	Circulating inflammation markers and risk of epithelial ovarian cancer	Clendenen et al	2011	USA-Europe	54 (40, 64)			55 (40, 64)
36		Case-control	Determination of serum CRP, VEGF, Leptin, CK-MB, CA-15-3 and IL-6 levels for malignancy prediction in adnexal masses	Sen et al	2011	Turkey	40.1 +- 8.9		41.6 +- 10.3	44.6 +- 34.45, 49.6 +-6.4
37		case-control	Proinflammatory and immunosuppressive serum, ascites and cyst fluid cytokines in patients with early and advanced ovarian cancer and benign ovarian tumors	Nowak et al	2010	Poland	52.1 (19–76)	-	55.8 (39–71)	58.4 (26–79) mean ± SEM (58.4±1.7 SI=58.1±4.2 SII=59.0±1.8)
38		Nested case-control	Phase II biomarker trial of a multimarker diagnostic for ovarian cancer	Edgell et al	2010	Australia	Controls= 49 (20–89) years (mean + SE, 47 + 0.8).		-	59 +1.0 58 (18–89)
39				Napoletano et al	2010	Italy
40			Proinflammatory and immunosuppressive serum, ascites and cyst fluid cytokines in patients with early and advanced ovarian cancer and benign ovarian tumors	Nowak et al	2010
41		Nested case-control	Interleukin-6 and leptin as markers of energy metabolicchanges in advanced ovarian cancer patients	Maccio et al	2009					C= 58.0, M =60.3
42		Nested case-control	p53 autoantibodies, cytokine levels and ovarian carcinogenesis.	Tsai-Turton et al	2009	USA	N/A		N/A	N/A
43		Case-control	Development and Preliminary Evaluation of a Multivariate Index Assay for Ovarian Cancer	Amonkar et al	2009	USA	47.9		54.3	58.355.8/57.6/59.5/59.5
44		case-control	Interleukin-6, cortisol, and depressive symptoms in ovarian cancer patients	Lutgendof et al	2008	France	-	-	51.24, 19.80 (23-82)	ES=55.60, 10.31 (38-78) LS=60.22, 11.65, (29-81)
45		Case-control	Cytokine elevations in acute coronary syndrome and ovarian cancer: A mechanism for the up-regulation of the acute phase proteins in these different disease etiologies	Kavsak et al	2008	Canada	>40			>40
46		case-control	Serum cytokine profiling as a diagnostic and prognostic tool in ovarian cancer: A potential role for interleukin 7	Lambeck et al	2007	USA	59		59	59
47		#REF!	Peritoneal fluid cytokines and the differential diagnosis of benign and malignant ovarian tumors and residual/recurrent disease examination	Chechlinska et al	2007	Poland			42	42
48				Costanxo et al	2005	USA
49		Case-control	Hemoglobin levels correlate with interleukin-6 levels in patients with advanced untreated epithelial ovarian cancer: Role of inflammation in cancer-related anemia	Maccio et al	2005	Italy				H=61,M=62.1
50		Case-control	Multiplexed immunobead-based cytokine profiling for early detection of ovarian cancer	Gorelik et al	2005	USA	46 (36-76)		44.5 (28-87)	ES=46 (34-88)
51		Case-control	Serum and cyst fluid levels of interleukin (IL) -6, IL-8 and tumour necrosis factor-alpha in women with endometriomas and benign and malignant cystic ovarian tumours	Darai et al	2003	France	-	E= 37(22-54)	52 (16-88)	68 (51-82)
52		case-control	Serum haptoglobin, CA 125 and interleukin 6 levels in malignant and non-malignant tumors of the ovary.	Dobryszyca et al	1999	Poland	43.0 ±( 12.1		42.6 ± 18.5	43.1 ± 18.8, 58.0 ± 10.5. 58.1 ± 11.1
53		case-control	Serum Evaluation of Interleukin 6 in Ovarian Cancer Patients	Tempfer et al	1996
54		case-control	Prognostic significance of interleukin 6 serum levels in patients with ovarian cancer	Scambia et al	1995	Italy		22-68
55		case-control	Higher Levels of Interleukin-6 in Cystic Fluids from Patients with Malignant versus Benign Ovarian Tumors Correlate with Decreased Hemoglobin Levels and Increased Platelet Counts	van der Zee et al	1994	Belgium
56		prospective case-control	Concomitant measurements of interleukin-6 (IL-6) in serum and peritoneal fluid of patients with benign and malignant ovarian tumors	Schroder et al	1994	Germany			44	44
57		case-control	Serum and ascitic fluid levels of interleukin-1, interleukin-6, and tumor necrosis factor-alpha in patients with ovarian epithelial cancer	Moradi et al	1993	USA
58		case-control	Interleukin-6 Level in Serum and Ascites as a Prognostic Factor in Patients with Epithelial Ovarian Cancer	Plante et al	1993	USA	62.3 + 1.4			SI+II=54.7 + 1.5, SIII+IV=60.1 + 1.3
59		case-control	Serum interleukin-6 levels correlate with disease status in patients with epithelial ovarian cancer	Berek et al	1991	USA	N/A			N/A
60		case-control	Serum and ascitic fluid levels of interleukin-1, interleukin-6, and tumor necrosis factor-alpha in patients with ovarian epithelial cancer	Moradi et al	1993	USA
61		case-control	High IL-6 levels in ascitic fluid correlate with reactive thrombocytosis in patients with epithelial ovarian cancer	Gastl et al	1993	USA	-	-	53 (21-85)	63 (23-87)
