# Supplementary material for: Elevated Interleukin-6 Levels in the Circulation and Peritoneal Fluid of Patients with Ovarian Cancer as a Potential Diagnostic Biomarker: A Systematic Review and Meta-Analysis
Source: J Pers Med. 2021 Dec 9;11(12):1335. doi: 10.3390/jpm11121335 (PMC8704427; doi:10.3390/jpm11121335)
Supplement: Supplementary file 1 [file jpm-11-01335-s001.zip › jpm-1446040-supplementary/Supplementary Table S3 - The details of the sensitiivity-specificity studies.xlsx]

## Sheet: Sheet1
				"n" Patients					FIGO staging				Age
Article Title	Authors	Year	Country	Total	Healthy	Non-neoplastic Tumour	Benign	Malignant	I	II	III	IV	Healthy	Non-neoplastic tumours	Benign	Malignant
Multiplexed immunobead-based cytokine profiling for early detection of ovarian cancer	Gorelik et al	2005	USA	126	45	-	37	44	44		-	-	46	44.5	44.5	46
Biomarker potential of IL-6 and VEGF-A in ascitic fluid of epithelial ovarian cancer patients	Dalal et al	2018	India	45	-	-	15	30	11		19		-	-	48	52
Peritoneal fluid cytokines and the differential diagnosis of benign and malignant ovarian tumors and residual/recurrent disease examination	Chechlinska et al	2007	Poland	88	-	-	17	53+18	7		25	19	-	-	42	42
Proinflammatory and immunosuppressive serum, ascites and cyst fluid cytokines in patients with early and advanced ovarian cancer and benign ovarian tumors	Nowak et al	2010	Poland	82	26	-	5	51	13	2	33	3	52	-	56	58
Assessment of selected cytokines, proteins, and growth factors in the peritoneal fluid of patients with ovarian cancer and benign gynecological conditions	Chudecka-Glaz et al	2015	Poland	74	-	-	38	36	10		26		-	-	41	61
IL6, IL8, and IL10 in the distinction of malignant ovarian neoplasms and endometriomas	Crispim et al	2020	Brazil	148	-	19 + endometrosis = 20	79	30	-	-	-	-	-	-	-	-
Serum evaluation of interleukin 6 in ovarian cancer patients	Tempfer et al	1996	Austria	123	50	-	-	73	15	19	39		-	-	-	-
Serum cytokines and CXCR2: potential tumour markers in ovarian neoplasms	Micheli et al	2020	Brazil	131	29	-	72	30	-	-	-	-	36	-	52	52
Determination of serum CRP, VEGF, Leptin, CK-MB, CA-15-3 and IL-6 levels for malignancy prediction in adnexal masses	Sen et al	2011	Turkey	69	19	-	25	25	25				40	-	42	45
High IL-6 levels in ascitic fluid correlate with reactive thrombocytosis in patients with epithelial ovarian cancer	Gast et al.	1992	USA	64	-	-	24	40	6		25	9	-	-	53	63
Pre-operative sera interleukin-6 in the diagnosis of high-grade serous ovarian cancer	Kampan et al	2020	Australia	66	21	-	21	33	-	-	31	2	48	-	55	60
Serum and cyst fluid levels of interleukin (IL) ‐6, IL‐8 and tumour necrosis factor‐alpha in women with endometriomas and benign and malignant cystic ovarian tumours	Darai et al	1995	France	77	-	-	30	13	-	-	-	-	-	-	52	68
